# Supplementary material for: Targeting of the Essential acpP, ftsZ, and rne Genes in Carbapenem-Resistant Acinetobacter baumannii by Antisense PNA Precision Antibacterials
Source: Biomedicines. 2021 Apr 15;9(4):429. doi: 10.3390/biomedicines9040429 (PMC8071358; doi:10.3390/biomedicines9040429)
Supplement: Supplementary file 1 [file biomedicines-09-00429-s001.zip]

Archive with 1 entries (1 files):
- biomedicines-1167280-supplementary.pdf
